# Supplementary material for: Parkinson’s disease associated mutation E46K of α-synuclein triggers the formation of a distinct fibril structure
Source: Nat Commun. 2020 May 26;11:2643. doi: 10.1038/s41467-020-16386-3 (PMC7250837; doi:10.1038/s41467-020-16386-3)
Supplement: Supplementary file 3 — Source Data [file 41467_2020_16386_MOESM3_ESM.xlsx]

## Sheet: Figure 1a
Figure 1a Cold denaturation of Ac-WT and Ac-E46K α-syn fibrils. CD signals at 218 nm.
Ac-WT fibril, 0°C, 0h					Ac-WT fibril, 0°C, 1h					Ac-WT fibril, 0°C, 3h
λ ratio (218 nm, %)					λ ratio (218 nm, %)					λ ratio (218 nm, %)
1st	2ed	3rd	average		1st	2ed	3rd	average		1st	2ed	3rd	average
100.819	99.5355	99.6452	100		87.0731	86.8854	88.7684	87.5756		81.1448	83.7042	83.111	82.6533
Ac-E46K fibril, 0°C, 0h					Ac-E46K fibril, 0°C, 1h					Ac-E46K fibril, 0°C, 3h
λ ratio (218 nm, %)					λ ratio (218 nm, %)					λ ratio (218 nm, %)
1st	2ed	3rd	average		1st	2ed	3rd	average		1st	2ed	3rd	average
100.12	100.448	99.4619	100		88.7684	90.0649	97.5942	92.1425		67.4685	66.7976	67.2639	67.1767
Ac-WT fibril, 0°C, 5h					Ac-WT fibril, 0°C, 17h					Ac-WT fibril, 0°C, 48h
λ ratio (218 nm, %)					λ ratio (218 nm, %)					λ ratio (218 nm, %)
1st	2ed	3rd	average		1st	2ed	3rd	average		1st	2ed	3rd	average
76.2022	74.4043	74.7459	75.1175		61.3691	62.6006	61.6982	61.8893		49.372	48.505	49.456	49.111
Ac-E46K fibril, 0°C, 5h					Ac-E46K fibril, 0°C, 17h					Ac-E46K fibril, 0°C, 48h
λ ratio (218 nm, %)					λ ratio (218 nm, %)					λ ratio (218 nm, %)
1st	2ed	3rd	average		1st	2ed	3rd	average		1st	2ed	3rd	average
58.6958	58.973	58.6657	58.7782		46.1545	45.0052	45.6177	45.5925		36.7204	36.353	35.6866	36.2533

## Sheet: Figure 1b
Figure 1b Freeze-thaw denaturation of Ac-WT and Ac-E46K fibrils. CD signals at 218 nm.
Ac-WT fibril, cycle 0					Ac-WT fibril, cycle 1					Ac-WT fibril, cycle 3
λ ratio (218 nm, %)					λ ratio (218 nm, %)					λ ratio (218 nm, %)																WT-0			E46K-0			WT-1			E46K-1			WT-3			E46K-3			WT-4			E46K-4
1st	2ed	3rd	average		1st	2ed	3rd	average		1st	2ed	3rd	average													1.00072	1.00334	0.99594	0.998189	1.00021	1.0016	1.00571	0.996197	0.985391	0.966402	0.952684	0.96266	1.08876	1.09185	1.10659	0.804573	0.826721	0.81397	1.00924	1.01701	1.02184	0.736818	0.738729	0.727303
100.072	100.334	99.594	100		100.572	99.6197	98.5391	99.5768		108.876	109.185	110.659	109.573																								0.0105723						6.12765e-06						6.50603e-07
Ac-E46K fibril, cycle 0					Ac-E46K fibril, cycle 1					Ac-E46K fibril, cycle 3
λ ratio (218 nm, %)					λ ratio (218 nm, %)					λ ratio (218 nm, %)
1st	2ed	3rd	average		1st	2ed	3rd	average		1st	2ed	3rd	average
99.8189	100.021	100.16	100		96.6402	95.2684	96.266	96.0582		80.4573	82.6721	81.397	81.5088
Ac-WT fibril, cycle 4					Ac-WT fibril, cycle 6					Ac-WT fibril, cycle 8
λ ratio (218 nm, %)					λ ratio (218 nm, %)					λ ratio (218 nm, %)
1st	2ed	3rd	average		1st	2ed	3rd	average		1st	2ed	3rd	average
100.924	101.701	102.184	101.603		102	102.439	100.546	101.662		96.9041	96.6703	95.6113	96.3952
Ac-E46K fibril, cycle 4					Ac-E46K fibril, cycle 6					Ac-E46K fibril, cycle 8
λ ratio (218 nm, %)					λ ratio (218 nm, %)					λ ratio (218 nm, %)
1st	2ed	3rd	average		1st	2ed	3rd	average		1st	2ed	3rd	average
73.6818	73.8729	72.7303	73.4283		57.8495	58.1559	58.6355	58.2136		54.6716	53.644	52.5044	53.6067
[truncated: 12 more columns]

## Sheet: Figure 1e
Figure 1e
ThT kinetic assay of the Ac-WT and Ac-E46K fibril formation with or without seeding.
	Ac-WT					AC-WT_0.3% PFFs					AC-WT_0.5% PFFs					AC-E46K					AC-E46K_0.3% PFFs					AC-E46K_0.5% PFFs
Time [h]	data 1	data 2	data 3	average	STDEV	data 1	data 2	data 3	average	STDEV	data 1	data 2	data 3	average	STDEV	data 1	data 2	data 3	average	STDEV	data 1	data 2	data 3	average	STDEV	data 1	data 2	data 3	average	STDEV
0	2.23239	2.07281	1.92379	2.07633	0.154329	4.12698	4.20308	4.30196	4.21067	0.0877376	5.46956	7.07549	5.72628	6.09044	0.862679	2.26889	1.94825	1.66283	1.95999	0.303201	2.13814	2.35222	2.06459	2.18498	0.149427	2.34311	2.38679	2.59226	2.44072	0.133039
5	1.7434	1.58579	1.70285	1.67735	0.08184	4.34795	4.44198	4.29097	4.3603	0.0762625	6.95616	9.31496	9.44231	8.57114	1.40007	1.92124	1.48064	1.2591	1.55366	0.337055	4.95524	6.39181	5.93455	5.76053	0.733924	7.65529	10.4928	9.28031	9.1428	1.42374
10	1.65165	1.55358	1.48436	1.5632	0.084063	4.61538	6.11115	6.14568	5.62407	0.873723	10.4022	12.1706	10.9256	11.1661	0.908397	2.13541	1.40776	1.4012	1.64812	0.422018	11.6788	11.2105	11.3702	11.4198	0.238045	17.6324	23.1453	19.6149	20.1309	2.79244
15	1.76578	1.60724	1.71333	1.69545	0.0807672	4.66647	7.18316	7.70119	6.51694	1.62335	10.5886	13.4348	12.7544	12.2593	1.48631	2.13791	1.43115	1.31761	1.62889	0.444461	20.6533	20.3817	19.1008	20.0453	0.829131	30.7482	36.3196	31.4888	32.8522	3.02556
20	1.58474	1.69727	1.85151	1.71117	0.133928	4.86928	7.46596	8.3772	6.90415	1.82019	11.9343	13.9019	14.0987	13.3116	1.19687	2.11487	1.38778	1.31974	1.60746	0.440745	28.8043	29.6254	26.6224	28.3507	1.55204	41.836	50.007	44.382	45.4083	4.1811
25	1.68215	1.51018	1.85882	1.68372	0.174329	5.138	8.30928	8.54648	7.33125	1.90311	12.3967	16.4489	16.3463	15.064	2.31051	2.07289	1.3958	1.25765	1.57545	0.436302	34.6279	36.261	33.4435	34.7774	1.41468	51.9282	60.4129	54.2373	55.5261	4.38671
30	1.81284	1.57809	1.61974	1.67022	0.125253	5.28064	8.97371	8.87179	7.70871	2.10339	13.0612	18.1022	17.1639	16.1091	2.68094	2.39736	1.45291	1.26103	1.70377	0.608286	42.0698	41.9766	39.0448	41.0304	1.72021	58.3262	68.5225	61.8776	62.9088	5.17579
35	1.83447	1.48944	1.47933	1.60108	0.202188	5.84075	9.27181	9.62614	8.24623	2.09073	14.0644	18.0251	17.9849	16.6915	2.27515	2.24067	1.3747	1.25041	1.62192	0.539438	47.4977	46.4282	45.2824	46.4028	1.10787	63.5418	74.6882	67.9634	68.7311	5.6127
40	1.70402	1.6008	1.62782	1.64421	0.0535297	6.11424	9.57448	9.90429	8.531	2.09947	14.4623	19.2256	19.3016	17.6631	2.77231	1.99249	1.31638	1.25405	1.52097	0.409531	51.9653	50.5631	47.2187	49.9157	2.43864	71.3916	81.1694	73.0758	75.2122	5.22733
45	1.99362	1.64919	1.529	1.72394	0.241163	6.28717	9.78356	10.0968	8.7225	2.11487	15.3766	19.0101	19.6419	18.0095	2.30194	2.17676	1.26515	1.33571	1.59254	0.507179	55.4282	56.3985	52.367	54.7312	2.10418	75.278	84.8493	78.2938	79.4737	4.89351
50	1.70927	1.8527	1.7354	1.76579	0.0763925	7.22089	10.0812	10.907	9.40306	1.93439	15.2053	19.674	19.9461	18.2751	2.66199	2.10259	1.38584	1.38371	1.62405	0.41443	60.0837	59.45	54.9997	58.1778	2.77051	78.3918	89.6333	82.0547	83.36	5.73329
55	2.26099	2.00669	1.78775	2.01848	0.236836	8.22746	10.6279	11.2344	10.0299	1.59016	16.0545	19.9662	21.0948	19.0385	2.64511	1.83276	1.46449	1.32289	1.54005	0.263196	62.6327	61.8446	57.8489	60.7754	2.56491	83.6273	94.4852	85.9813	88.0313	5.71186
60	2.70439	2.14776	1.61642	2.15619	0.544036	8.65265	11.3068	11.7855	10.5816	1.68761	16.4877	20.2117	21.9791	19.5595	2.80319	2.14393	1.47714	1.23002	1.61703	0.472744	66.8148	64.4076	61.142	64.1215	2.84719	87.1444	95.359	86.9851	89.8295	4.78934
65	3.3977	2.37158	1.82049	2.52992	0.800438	9.43471	11.6639	12.0664	11.055	1.41757	16.7898	20.5444	22.0401	19.7914	2.70493	1.88456	1.269	1.33882	1.49746	0.337051	69.9554	68.4575	62.914	67.109	3.70934	88.5912	100.429	91.6171	93.5458	6.15013
70	3.66048	2.62301	1.7942	2.69256	0.935086	10.4963	12.2824	12.5663	11.7817	1.12217	17.3159	21.0058	22.7006	20.3408	2.75323	1.94506	1.43172	1.27626	1.55101	0.349993	71.8061	69.2753	65.1824	68.7546	3.34245	91.8827	102.978	93.0687	95.9766	6.0927
75	3.90321	2.66805	1.90517	2.82548	1.00828	10.6895	12.5397	13.32	12.1831	1.35101	17.7572	21.2527	23.4342	20.8147	2.8637	1.92824	1.2996	1.25518	1.49434	0.376426	73.4117	70.8726	66.3463	70.2102	3.57898	93.4725	104.471	96.1535	98.0323	5.73492
80	4.46938	3.0585	1.86067	3.12952	1.3058	11.0364	13.47	13.8742	12.7935	1.53505	18.1486	21.8234	24.3775	21.4498	3.13121	2.00752	1.31939	1.35909	1.562	0.386342	76.8392	73.3712	69.9161	73.3755	3.46159	94.9634	106.54	98.4969	100	5.93276

## Sheet: Figure 1f
figure 1f
PK digestion of the Ac-WT and Ac-E46K fibrils
	Ac-WT PFFs
	Intensity of total bands in the line (%)
PK concentration (μg/ml)	data 1	data 2	data 3	average	stdev
0	100	100	100	100	0
0.5	121.676	104.612	94.7459	107.011	13.6242
1	117.724	106.372	113.463	112.52	5.73473
1.5	134.581	98.708	120.974	118.088	18.1099
2	63.4025	82.0154	120.973	88.7968	29.378
2.5	40.2902	71.1304	87.7255	66.382	24.0715
	Ac-E46K PFFs
	Intensity of total bands in the line (%)
PK concentration (μg/ml)	data 1	data 2	data 3	average	stdev
0	100	100	100	100	0
0.5	86.4327	112.191	82.568	93.7307	16.1038
1	61.213	57.5953	54.4492	57.7525	3.38462
1.5	50.3745	43.0451	43.4504	45.6233	4.11963
2	43.7925	33.8282	31.6715	36.4307	6.46605
2.5	30.2159	31.0682	14.0571	25.1138	9.58478

## Sheet: Supplementary Figure 5d
Supplementary Figure 5d
ThT kinetic assay of Ac-WT and Ac-E46K without PFF seeds.
	Ac-WT no seeds						Ac-E46K no seeds
Time/h	data 1	data 2	data 3	average	stdev		data 1	data 2	data 3	average	stdev
0	6.07288	5.8811	5.94503	5.96633	0.0976471		5.81718	6.07288	6.07288	5.98764	0.147628
5	5.6254	5.6254	5.6254	5.6254	0		5.56148	5.56148	5.6254	5.58278	0.0369071
10	5.6254	5.75325	5.6254	5.66802	0.0738142		5.56148	5.56148	5.6254	5.58278	0.0369071
15	5.56148	6.58428	5.75325	5.96633	0.543676		5.56148	5.56148	5.6254	5.58278	0.0369071
20	5.68933	7.99063	6.3925	6.69082	1.1793		5.56148	5.56148	5.6254	5.58278	0.0369071
25	5.8811	9.90838	7.54315	7.77754	2.02384		5.56148	5.56148	5.68933	5.60409	0.0738142
30	6.00895	13.2964	9.14128	9.48221	3.65567		5.6254	5.56148	5.75325	5.64671	0.0976471
35	6.20073	17.3237	11.5704	11.6983	5.56258		5.75325	5.56148	5.8811	5.73194	0.160874
40	6.71213	20.5839	15.342	14.2127	7.00448		5.8811	5.56148	6.07288	5.83848	0.25835
45	8.56595	23.5244	20.3921	17.4941	7.88906		5.94503	5.56148	6.26465	5.92372	0.352071
50	14.1274	26.7207	27.5517	22.7999	7.52208		6.00895	5.56148	6.58428	6.05157	0.51273
55	21.7984	30.7479	36.2455	29.5973	7.29194		6.00895	5.56148	6.77605	6.11549	0.614257
60	28.5106	35.9259	44.2361	36.2242	7.86702		6.00895	5.56148	7.03175	6.20073	0.753665
65	34.7113	41.6791	52.6742	43.0215	9.05639		6.07288	5.6254	7.1596	6.28596	0.788984
70	40.5924	47.4324	60.537	49.5206	10.135		6.07288	5.6254	7.35138	6.34988	0.895711
75	46.1539	53.5692	66.6738	55.4656	10.3906		6.20073	5.6254	7.54315	6.45643	0.984113
80	51.9071	61.6876	72.1713	61.922	10.1341		6.32858	5.6254	7.671	6.54166	1.03931
85	58.6832	68.8472	76.6461	68.0588	9.00738		6.52035	5.68933	7.73493	6.6482	1.02878
90	71.4682	71.4042	80.4177	74.43	5.18555		6.83998	5.75325	7.86278	6.81867	1.05492
95	82.3993	75.6233	83.1664	80.3964	4.15135		7.09568	5.81718	7.99063	6.96783	1.09235
100	88.2165	80.4816	84.7006	84.4662	3.87279		7.35138	5.94503	8.1824	7.1596	1.13095
105	92.883	84.6367	86.2988	87.9395	4.36114		7.54315	6.1368	8.4381	7.37268	1.16008
110	94.5451	84.8924	84.6367	88.0247	5.64824		7.79885	6.3925	8.82165	7.671	1.21961
115	99.6591	90.9014	89.1754	93.2453	5.62116		8.1824	6.9039	9.39698	8.16109	1.24667
120	101.577	92.883	90.2621	94.9073	5.92276		8.4381	7.4153	10.228	8.6938	1.42368
125	101.96	94.2894	91.0931	95.781	5.58506		8.82165	8.05455	11.4426	9.43959	1.77653
130	102.727	96.0154	92.3716	97.0382	5.25314		9.52483	8.6938	13.2964	10.505	2.45287
135	104.006	96.335	91.9242	97.4217	6.11378		10.6755	9.33305	15.5338	11.8474	3.26226
140	104.39	96.5268	91.4128	97.443	6.53673		12.7211	9.90838	18.4743	13.7013	4.36629
145	104.326	97.1021	91.9881	97.8053	6.19875		16.173	10.4198	22.2459	16.2796	5.91378
150	104.39	97.7413	93.0748	98.4019	5.68621		20.5839	10.9312	26.6567	19.3906	7.93039
155	106.116	97.8053	93.3944	99.1051	6.45938		25.6339	11.4426	31.1315	22.736	10.1593
160	106.819	97.7413	93.4584	99.3395	6.82203		30.8119	11.8901	35.7341	26.1453	12.5884
165	106.499	98.6363	94.4172	99.8509	6.1318		35.4784	12.3375	40.4006	29.4055	14.9848
170	107.138	98.9559	95.1843	100.426	6.11111		39.4417	12.8489	44.7475	32.3461	17.0921
175	107.714	99.0198	95.3761	100.703	6.33868		42.3184	13.4243	48.9026	34.8817	18.8721
180	106.243	98.8281	94.9286	100	5.74768		43.9165	13.9996	52.5464	36.8208	20.2293
